# Supplementary material for: A Unique Four-Hub Protein Cluster Associates to Glioblastoma Progression
Source: PLoS One. 2014 Jul 22;9(7):e103030. doi: 10.1371/journal.pone.0103030 (PMC4106866; doi:10.1371/journal.pone.0103030)
Supplement: Table S1 — Inter-gel spot volume quantification variance analysis. Three replica gels of a reference protein lysate from high-grade brain tumor were utilized for inter-gel variance analysis. Ten randomly chosen spot volumes were quantified using Image Master Platinum 6.0; basic/automated procedure was compared with operator-guided contour drawing. The bar graph shows the gain-of-signal (expressed as percent of variation) detected using operator-guided contour drawing versus basic/automated analysis. P = 0.037 (comparison among means in manual vs basic/automated procedures). SD, standard deviation. a: values from basic-automated quantification procedure. b: values from operator-guided quantification procedure. c: values from operator-guided quantification procedure have been normalized on values from basic-automated procedure, and expressed as percent of variation. (XLSX) [file pone.0103030.s006.xlsx]

## Sheet: Table S1
Table S1. Inter-gel spot volume quantification variance analysis.
	Spot 1		Spot 2		Spot 3		Spot 4		Spot 5		Spot 6		Spot 7		Spot 8		Spot 9		Spot 10
	autoa (OD)	manualb (OD)	auto	manual	auto	manual	auto	manual	auto	manual	auto	manual	auto	manual	auto	manual	auto	manual	auto	manual
replica 1	118943	182168	6574	10864	19062	30966	21178	39747	8344	10090	5107	5058	12809	20725	3740	5485	9472	11685	6442	8678
replica 2	103248	157915	12521	18810	22315	40749	25099	49209	11230	14916	11217	8432	16052	21461	4123	6627	9378	18003	7458	11070
replica 3	96785	157798	6543	9822	18209	30131	21215	41367	8915	12326	5524	6692	21967	20725	2547	3451	8009	13551	7121	10344
Mean	106325	165960	8546	13165.3	19862	33948.7	22497.3	43441	9496.33	12444	7282.67	6727.33	16942.7	20970.3	3470	5187.67	8953	14413	7007	10030.7
SD	11395	14036.4	3442.49	4916.11	2166.75	5904.04	2253.19	5060.48	1528.3	2415.16	3413.61	1687.28	4643.51	424.93	821.96	1608.74	818.878	3246.01	517.505	1226.4
		% variationc
			AUTO		MANUAL
			Mean	SD	Mean	SD
		spot 1	100	10.7171	156.087	13.2013
		spot 2	100	40.2818	154.053	57.5253
		spot 3	100	10.909	170.923	29.7253
		spot 4	100	10.0153	193.094	22.4937
		spot 5	100	16.0936	131.04	25.4326
		spot 6	100	46.873	92.3746	23.1684
		spot 7	100	27.4072	123.772	2.50805
		spot 8	100	23.6876	149.5	46.3614
		spot 9	100	9.14641	160.985	36.2561
		spot 10	100	7.38554	143.152	17.5025
Three replica gels of a reference protein lysate from high-grade brain tumor were utilized for inter-gel variance analysis. Ten randomly chosen spot volumes were quantified using Image Master Platinum 6.0; basic/automated procedure was compared with operator-guided contour drawing. The bar graph shows the gain-of-signal (expressed as percent of variation) detected using operator-guided contour dr…
a: values from basic-automated quantification procedure
b: values from operator-guided quantification procedure
c: values from operator-guided quantification procedure have been normalized on values from basic-automated procedure, and expressed as percent of variation
