# Supplementary material for: A Unique Four-Hub Protein Cluster Associates to Glioblastoma Progression
Source: PLoS One. 2014 Jul 22;9(7):e103030. doi: 10.1371/journal.pone.0103030 (PMC4106866; doi:10.1371/journal.pone.0103030)
Supplement: Table S2 — A: Differentially expressed proteins in tumor samples versus normal brain. 2D-gels (5 Control samples, 10 Low-Grade and 25 High-Grade tumors) were processed and quantified as described. Density values from differentially-expressed protein spots were determined. Density normalization on local landmarking was performed as described in the main text. Table S2B: Protein level distributions in normal brain cortex and tumor samples. Box and scatter plots of protein markers defined by proteomics analysis. The graphs show normalized density values. The boxes encompass values from the first quartile (bottom) to the third quartile (top) for the three category (CTR = control; LG = Low-Grade; HG = Hi-Grade). Red horizontal line, median value. Red cross, average value. Each black dot represents an individual sample. (XLSX) [file pone.0103030.s007.xlsx]

## Sheet: Desc_HID
0.97776	0.014	2	0.001	2.97776	0.001	1	0.206	2	0.157	2.97811	0.076	1	0.186	2	0.001	3	0.05	1	0.143	2	0.001	3	0.001	0.97776	0.001	2	0.001	3	0.001	1	0.071	1.97811	0.001	2.97811	0.016	1	0.042	2	0.054	3	0.116	1	0.012	2	0.054	3	0.19	1	0.001
1.02224	0.017	2	0.011	3.02224	0.001	0.978106	0.218	2	0.212	3.02189	0.077	1	0.282	2	0.1	3	0.1	1	0.156	2	0.00336723	3.04448	0.001	1.02224	0.001	2	0.00520207	3.04448	0.001	1	0.161	2.02189	0.001	3.02189	0.02	0.978106	0.084	2	0.08	3	0.149	1	0.028	2	0.073	3	0.358	1	0.058
1	0.054	2	0.034	2.93328	0.001	1.02189	0.219	2	0.22	2.93432	0.078	1	0.327	2	0.198	3	0.132	1	0.191	2	0.0333177	2.95552	0.001	1	0.14	2	0.0376646	2.95552	0.001	1	0.192	1.93432	0.001	3	0.033	1.02189	0.085	1.97811	0.129	3	0.308637	1	0.037	1.97811	0.141	3	0.412455	1.04379	0.064
1	0.072	1.97776	0.041	3.06672	0.001	1	0.239	2	0.253	3.06568	0.08	1	0.486	2	0.224	3	0.167	1	0.226	2	0.0351951	3.08896	0.001	1	0.237	2	0.0456785	3	0.023	1	0.221	2.06568	0.001	3	0.047	1	0.104	2.02189	0.129	3.04379	0.308637	1	0.115	2.02189	0.141	3.04379	0.412455	0.956212	0.064
1	0.108	2.02224	0.041	3	0.009	1	0.288	2	0.259	3	0.108	1	0.643	2	0.319	2.97811	0.184	1	0.415	2	0.0421609	2.91104	0.001	1	0.298	2	0.0472219	2.97776	0.036	1	0.316	1.89053	0.001	2.97811	0.085	1	0.126	1.97811	0.16	2.95621	0.308637	1	0.304	2	0.16	2.95621	0.412455	1	0.133
		2	0.059	3	0.011			2	0.269	3	0.123			1.97811	0.379	3.02189	0.186			2	0.0482216	3	0.007			2	0.0528199	3.02224	0.037			2.10947	0.001	3.02189	0.086			2.02189	0.16	3.08758	0.308637			2	0.226	3.08758	0.412455
		2	0.074	2.97776	0.018			2	0.286	3	0.133			2.02189	0.38	3	0.227			1.97776	0.0495323	2.97776	0.01			1.97776	0.0560749	3	0.046			1.97811	0.114	2.97811	0.094			2	0.19	2.91242	0.308637			2	0.229	2.91242	0.412455
		2	0.083	3.02224	0.02			2	0.359	3.04379	0.135			2	0.456	3	0.242			2.02224	0.0512245	3.02224	0.01			2.02224	0.0563243	2.97776	0.05			2.02189	0.119	3.02189	0.094			2	0.23	3	0.324			2	0.292	3	0.456
		2	0.092	3	0.022			1.97811	0.419	2.95621	0.137			2	0.51	3	0.26			2	0.0737778	2.93328	0.01			2	0.0821103	3.02224	0.054			2	0.127	3	0.116			2.04379	0.232	2.97811	0.35975			2	0.366	3	0.498833
		2	0.121	3	0.023			2.02189	0.424	3	0.139			2	0.619	3	0.265			2	0.110824	3.06672	0.01			2	0.0958498	3	0.065			2	0.585	3	0.125			1.95621	0.233	3.02189	0.35975			2	0.579	3.04379	0.498833
				3	0.025					3	0.166					3	0.364					3	0.035					3	0.075					2.97811	0.132					2.93432	0.35975					2.95621	0.498833
				3.04448	0.026					3	0.175					3	0.396					3	0.038					3	0.079					3.02189	0.133					3.06568	0.35975					3.08758	0.498833
				2.95552	0.027					3.04379	0.176					3	0.418					3	0.05					2.97776	0.084					3	0.149					2.89053	0.35975					2.91242	0.498833
				3	0.046					2.95621	0.177					2.97811	0.464682					3.04448	0.05					3.02224	0.084					3	0.156					3.10947	0.35975					3.13136	0.498833
				2.97776	0.049					3	0.182					3.02189	0.467					2.95552	0.05					3	0.089					3	0.16					3	0.39					2.86864	0.498833
				3.02224	0.049					3.04379	0.183					3	0.577					3	0.055					3	0.105					3	0.181					2.97811	0.410863					3	0.536
				2.97776	0.056					2.95621	0.185					3	0.651					3	0.08					3	0.117					3	0.189					3.02189	0.410863					3	0.574
				3.02224	0.058					3	0.19					3	0.665					2.97776	0.09					3	0.128					3	0.215					2.93432	0.410863					3	0.585212
				3	0.059					3	0.277					2.97811	0.695					3.02224	0.09					3	0.146					3	0.23					3.06568	0.410863					3.04379	0.585212
				3	0.062					3	0.28					3.02189	0.712					2.93328	0.09					3	0.156					3	0.238					2.89053	0.410863					2.95621	0.585212
				3	0.067					3	0.304					3	0.749					3.06672	0.09					3	0.159					3.04379	0.239					3.10947	0.410863					3.08758	0.585212
				2.97776	0.068					3	0.317					3	0.812					3	0.097					3	0.171					2.95621	0.24					3	0.421					2.91242	0.585212
				3.02224	0.068					3	0.329					3	0.834					3	0.109					3	0.192					3	0.291					3	0.447					3.13136	0.585212
				3	0.075					3	0.351					3	0.947					3	0.135					3	0.224					3	0.34					3	0.49					2.86864	0.585212
				3	0.127					3	0.397					3	1.053					3	0.141					3	0.282					3	0.384					3	0.541					3	0.879
[truncated: 206 more columns]

## Sheet: Desc_HID1
0.8	0.014	1.8	0.001	2.8	0.001	0.8	0.206	1.8	0.157	2.8	0.076	0.8	0.186	1.8	0.001	2.8	0.05	0.8	0.143	1.8	0.001	2.8	0.001	0.8	0.001	1.8	0.001	2.8	0.001	0.8	0.071	1.8	0.001	2.8	0.016	0.8	0.042	1.8	0.054	2.8	0.116	0.8	0.012	1.8	0.054	2.8	0.19	0.8	0.001
1.2	0.014	2.2	0.001	3.2	0.001	1.2	0.206	2.2	0.157	3.2	0.076	1.2	0.186	2.2	0.001	3.2	0.05	1.2	0.143	2.2	0.001	3.2	0.001	1.2	0.001	2.2	0.001	3.2	0.001	1.2	0.071	2.2	0.001	3.2	0.016	1.2	0.042	2.2	0.054	3.2	0.116	1.2	0.012	2.2	0.054	3.2	0.19	1.2	0.001
0.8	0.017	1.8	0.011	2.8	0.001	0.8	0.218	1.8	0.212	2.8	0.077	0.8	0.282	1.8	0.1	2.8	0.1	0.8	0.156	1.8	0.00336723	2.8	0.001	0.8	0.001	1.8	0.00520207	2.8	0.001	0.8	0.161	1.8	0.001	2.8	0.02	0.8	0.084	1.8	0.08	2.8	0.149	0.8	0.028	1.8	0.073	2.8	0.358	0.8	0.058
1.2	0.017	2.2	0.011	3.2	0.001	1.2	0.218	2.2	0.212	3.2	0.077	1.2	0.282	2.2	0.1	3.2	0.1	1.2	0.156	2.2	0.00336723	3.2	0.001	1.2	0.001	2.2	0.00520207	3.2	0.001	1.2	0.161	2.2	0.001	3.2	0.02	1.2	0.084	2.2	0.08	3.2	0.149	1.2	0.028	2.2	0.073	3.2	0.358	1.2	0.058
0.8	0.054	1.8	0.034	2.8	0.001	0.8	0.219	1.8	0.22	2.8	0.078	0.8	0.327	1.8	0.198	2.8	0.132	0.8	0.191	1.8	0.0333177	2.8	0.001	0.8	0.14	1.8	0.0376646	2.8	0.001	0.8	0.192	1.8	0.001	2.8	0.033	0.8	0.085	1.8	0.129	2.8	0.308637	0.8	0.037	1.8	0.141	2.8	0.412455	0.8	0.064
1.2	0.054	2.2	0.034	3.2	0.001	1.2	0.219	2.2	0.22	3.2	0.078	1.2	0.327	2.2	0.198	3.2	0.132	1.2	0.191	2.2	0.0333177	3.2	0.001	1.2	0.14	2.2	0.0376646	3.2	0.001	1.2	0.192	2.2	0.001	3.2	0.033	1.2	0.085	2.2	0.129	3.2	0.308637	1.2	0.037	2.2	0.141	3.2	0.412455	1.2	0.064
0.8	0.072	1.8	0.041	2.8	0.001	0.8	0.239	1.8	0.253	2.8	0.08	0.8	0.486	1.8	0.224	2.8	0.167	0.8	0.226	1.8	0.0351951	2.8	0.001	0.8	0.237	1.8	0.0456785	2.8	0.023	0.8	0.221	1.8	0.001	2.8	0.047	0.8	0.104	1.8	0.129	2.8	0.308637	0.8	0.115	1.8	0.141	2.8	0.412455	0.8	0.064
1.2	0.072	2.2	0.041	3.2	0.001	1.2	0.239	2.2	0.253	3.2	0.08	1.2	0.486	2.2	0.224	3.2	0.167	1.2	0.226	2.2	0.0351951	3.2	0.001	1.2	0.237	2.2	0.0456785	3.2	0.023	1.2	0.221	2.2	0.001	3.2	0.047	1.2	0.104	2.2	0.129	3.2	0.308637	1.2	0.115	2.2	0.141	3.2	0.412455	1.2	0.064
0.8	0.108	1.8	0.041	2.8	0.009	0.8	0.288	1.8	0.259	2.8	0.108	0.8	0.643	1.8	0.319	2.8	0.184	0.8	0.415	1.8	0.0421609	2.8	0.001	0.8	0.298	1.8	0.0472219	2.8	0.036	0.8	0.316	1.8	0.001	2.8	0.085	0.8	0.126	1.8	0.16	2.8	0.308637	0.8	0.304	1.8	0.16	2.8	0.412455	0.8	0.133
1.2	0.108	2.2	0.041	3.2	0.009	1.2	0.288	2.2	0.259	3.2	0.108	1.2	0.643	2.2	0.319	3.2	0.184	1.2	0.415	2.2	0.0421609	3.2	0.001	1.2	0.298	2.2	0.0472219	3.2	0.036	1.2	0.316	2.2	0.001	3.2	0.085	1.2	0.126	2.2	0.16	3.2	0.308637	1.2	0.304	2.2	0.16	3.2	0.412455	1.2	0.133
		1.8	0.059	2.8	0.011			1.8	0.269	2.8	0.123			1.8	0.379	2.8	0.186			1.8	0.0482216	2.8	0.007			1.8	0.0528199	2.8	0.037			1.8	0.001	2.8	0.086			1.8	0.16	2.8	0.308637			1.8	0.226	2.8	0.412455
		2.2	0.059	3.2	0.011			2.2	0.269	3.2	0.123			2.2	0.379	3.2	0.186			2.2	0.0482216	3.2	0.007			2.2	0.0528199	3.2	0.037			2.2	0.001	3.2	0.086			2.2	0.16	3.2	0.308637			2.2	0.226	3.2	0.412455
		1.8	0.074	2.8	0.018			1.8	0.286	2.8	0.133			1.8	0.38	2.8	0.227			1.8	0.0495323	2.8	0.01			1.8	0.0560749	2.8	0.046			1.8	0.114	2.8	0.094			1.8	0.19	2.8	0.308637			1.8	0.229	2.8	0.412455
		2.2	0.074	3.2	0.018			2.2	0.286	3.2	0.133			2.2	0.38	3.2	0.227			2.2	0.0495323	3.2	0.01			2.2	0.0560749	3.2	0.046			2.2	0.114	3.2	0.094			2.2	0.19	3.2	0.308637			2.2	0.229	3.2	0.412455
		1.8	0.083	2.8	0.02			1.8	0.359	2.8	0.135			1.8	0.456	2.8	0.242			1.8	0.0512245	2.8	0.01			1.8	0.0563243	2.8	0.05			1.8	0.119	2.8	0.094			1.8	0.23	2.8	0.324			1.8	0.292	2.8	0.456
		2.2	0.083	3.2	0.02			2.2	0.359	3.2	0.135			2.2	0.456	3.2	0.242			2.2	0.0512245	3.2	0.01			2.2	0.0563243	3.2	0.05			2.2	0.119	3.2	0.094			2.2	0.23	3.2	0.324			2.2	0.292	3.2	0.456
		1.8	0.092	2.8	0.022			1.8	0.419	2.8	0.137			1.8	0.51	2.8	0.26			1.8	0.0737778	2.8	0.01			1.8	0.0821103	2.8	0.054			1.8	0.127	2.8	0.116			1.8	0.232	2.8	0.35975			1.8	0.366	2.8	0.498833
		2.2	0.092	3.2	0.022			2.2	0.419	3.2	0.137			2.2	0.51	3.2	0.26			2.2	0.0737778	3.2	0.01			2.2	0.0821103	3.2	0.054			2.2	0.127	3.2	0.116			2.2	0.232	3.2	0.35975			2.2	0.366	3.2	0.498833
		1.8	0.121	2.8	0.023			1.8	0.424	2.8	0.139			1.8	0.619	2.8	0.265			1.8	0.110824	2.8	0.01			1.8	0.0958498	2.8	0.065			1.8	0.585	2.8	0.125			1.8	0.233	2.8	0.35975			1.8	0.579	2.8	0.498833
		2.2	0.121	3.2	0.023			2.2	0.424	3.2	0.139			2.2	0.619	3.2	0.265			2.2	0.110824	3.2	0.01			2.2	0.0958498	3.2	0.065			2.2	0.585	3.2	0.125			2.2	0.233	3.2	0.35975			2.2	0.579	3.2	0.498833
				2.8	0.025					2.8	0.166					2.8	0.364					2.8	0.035					2.8	0.075					2.8	0.132					2.8	0.35975					2.8	0.498833
				3.2	0.025					3.2	0.166					3.2	0.364					3.2	0.035					3.2	0.075					3.2	0.132					3.2	0.35975					3.2	0.498833
				2.8	0.026					2.8	0.175					2.8	0.396					2.8	0.038					2.8	0.079					2.8	0.133					2.8	0.35975					2.8	0.498833
				3.2	0.026					3.2	0.175					3.2	0.396					3.2	0.038					3.2	0.079					3.2	0.133					3.2	0.35975					3.2	0.498833
				2.8	0.027					2.8	0.176					2.8	0.418					2.8	0.05					2.8	0.084					2.8	0.149					2.8	0.35975					2.8	0.498833
				3.2	0.027					3.2	0.176					3.2	0.418					3.2	0.05					3.2	0.084					3.2	0.149					3.2	0.35975					3.2	0.498833
				2.8	0.046					2.8	0.177					2.8	0.464682					2.8	0.05					2.8	0.084					2.8	0.156					2.8	0.35975					2.8	0.498833
				3.2	0.046					3.2	0.177					3.2	0.464682					3.2	0.05					3.2	0.084					3.2	0.156					3.2	0.35975					3.2	0.498833
				2.8	0.049					2.8	0.182					2.8	0.467					2.8	0.05					2.8	0.089					2.8	0.16					2.8	0.39					2.8	0.498833
				3.2	0.049					3.2	0.182					3.2	0.467					3.2	0.05					3.2	0.089					3.2	0.16					3.2	0.39					3.2	0.498833
				2.8	0.049					2.8	0.183					2.8	0.577					2.8	0.055					2.8	0.105					2.8	0.181					2.8	0.410863					2.8	0.536
				3.2	0.049					3.2	0.183					3.2	0.577					3.2	0.055					3.2	0.105					3.2	0.181					3.2	0.410863					3.2	0.536
				2.8	0.056					2.8	0.185					2.8	0.651					2.8	0.08					2.8	0.117					2.8	0.189					2.8	0.410863					2.8	0.574
				3.2	0.056					3.2	0.185					3.2	0.651					3.2	0.08					3.2	0.117					3.2	0.189					3.2	0.410863					3.2	0.574
				2.8	0.058					2.8	0.19					2.8	0.665					2.8	0.09					2.8	0.128					2.8	0.215					2.8	0.410863					2.8	0.585212
				3.2	0.058					3.2	0.19					3.2	0.665					3.2	0.09					3.2	0.128					3.2	0.215					3.2	0.410863					3.2	0.585212
				2.8	0.059					2.8	0.277					2.8	0.695					2.8	0.09					2.8	0.146					2.8	0.23					2.8	0.410863					2.8	0.585212
				3.2	0.059					3.2	0.277					3.2	0.695					3.2	0.09					3.2	0.146					3.2	0.23					3.2	0.410863					3.2	0.585212
				2.8	0.062					2.8	0.28					2.8	0.712					2.8	0.09					2.8	0.156					2.8	0.238					2.8	0.410863					2.8	0.585212
				3.2	0.062					3.2	0.28					3.2	0.712					3.2	0.09					3.2	0.156					3.2	0.238					3.2	0.410863					3.2	0.585212
				2.8	0.067					2.8	0.304					2.8	0.749					2.8	0.09					2.8	0.159					2.8	0.239					2.8	0.410863					2.8	0.585212
				3.2	0.067					3.2	0.304					3.2	0.749					3.2	0.09					3.2	0.159					3.2	0.239					3.2	0.410863					3.2	0.585212
				2.8	0.068					2.8	0.317					2.8	0.812					2.8	0.097					2.8	0.171					2.8	0.24					2.8	0.421					2.8	0.585212
				3.2	0.068					3.2	0.317					3.2	0.812					3.2	0.097					3.2	0.171					3.2	0.24					3.2	0.421					3.2	0.585212
				2.8	0.068					2.8	0.329					2.8	0.834					2.8	0.109					2.8	0.192					2.8	0.291					2.8	0.447					2.8	0.585212
				3.2	0.068					3.2	0.329					3.2	0.834					3.2	0.109					3.2	0.192					3.2	0.291					3.2	0.447					3.2	0.585212
				2.8	0.075					2.8	0.351					2.8	0.947					2.8	0.135					2.8	0.224					2.8	0.34					2.8	0.49					2.8	0.585212
				3.2	0.075					3.2	0.351					3.2	0.947					3.2	0.135					3.2	0.224					3.2	0.34					3.2	0.49					3.2	0.585212
				2.8	0.127					2.8	0.397					2.8	1.053					2.8	0.141					2.8	0.282					2.8	0.384					2.8	0.541					2.8	0.879
				3.2	0.127					3.2	0.397					3.2	1.053					3.2	0.141					3.2	0.282					3.2	0.384					3.2	0.541					3.2	0.879
[truncated: 206 more columns]

## Sheet: Table S2A
Table S2A : Differentially expressed proteins in tumor samples versus normal brain.
Sample	Sample class	ACTB	TPIS	ZN555	NFM	DEST	ATP5H	HBD	HBA	APOA1	ESTD	HCD2	CRYAB_a	TTHY	ACTY	UCHL1	SODC	PHP14	SH3L1	IDH3A	CLIC1	IMPA1	IPYR	GFAP	PSD13	ACTZ	MDHC	6PGL	ALDOC	LDHB	PEBP1	TBA1B	PRDX2	PEA15	CRYAB_b	NSF	DDAH1	QCR1	STMN1	KCRB	NDKA	CAZA1	CN37	UBE2N	NDUS1	PRDX5	RAN	PRDX3_b	PRDX3_a
C 11	CTR	0.072	0.206	0.282	0.415	0.237	0.192	0.085	0.012	0.064	0.107	0.001	0.082	0.107	0.081	0.476	0.226	0.051	0.061	0.397	0.018	0.026	0.075	0.136	0.001	0.04	1.176	0.037	0.903	0.321	0.412	0.452	0.623	0.096	0.678	0.474	0.163	0.116	0.63	0.228	0.051	0.364	0.161	0.304	0.021	0.315	0.17	0.162	0.009
C 12	CTR	0.108	0.288	0.186	0.156	0.298	0.316	0.042	0.028	0.058	0.12	0.001	0.043	0.136	0.072	0.43	0.433	0.021	0.114	0.237	0.001	0.026	0.082	0.023	0.009	0.201	0.675	0.117	0.713	0.433	0.381	0.282	0.576	0.058	0.273	1.589	0.289	0.196	0.132	0.139	0.124	0.512	0.255	0.049	0.214	0.316	0.199	0.194	0.027
C par	CTR	0.014	0.218	0.327	0.191	0.001	0.161	0.084	0.115	0.133	0.17	0.001	0.105	0.147	0.316	0.533	0.275	0.04	0.03	0.045	0.042	0.352	0.001	0.222	0.139	0.082	0.313	0.001	2.612	0.205	0.879	0.001	0.749	0.146	0.645	0.318	0.185	0.092	0.75	0.145	0.051	0.001	0.001	0.048	0.042	0.077	0.006	0.049	0.054
C occ	CTR	0.017	0.239	0.486	0.143	0.001	0.221	0.104	0.037	0.001	0.186	0.001	0.168	0.08	0.454	0.443	0.293	0.013	0.036	0.025	0.001	0.189	0.001	0.214	0.148	0.096	0.406	0.001	1.779	0.105	0.846	0.001	0.544	0.079	0.827	0.127	0.285	0.029	0.799	0.094	0.059	0.001	0.001	0.067	0.028	0.039	0.031	0.036	0.023
C fro	CTR	0.054	0.219	0.643	0.226	0.14	0.071	0.126	0.304	0.064	0.146	0.027	0.106	0.067	0.231	0.496	0.353	0.13	0.066	0.04	0.15	0.352	0.216	0.083	0.036	0.105	0.643	0.087	1.502	0.63	1.084	0.377	0.677	0.099	0.665	0.627	0.252	0.121	0.839	0.14	0.074	0.22	0.175562	0.124	0.077	0.084	0.074	0.099	0.076
FA24	LG	0.034	0.424	0.51	0.0482216	0.0560749	0.119	0.232	0.073	0.084	0.015	0.001	0.387	0.183	0.0563459	0.084	0.504	0.001	0.001	0.146	0.287	0.311	0.157041	0.084	0.206	0.127	0.124	0.243	0.125	0.364	0.528	0.103	0.142	0.001	0.911	0.000501132	0.001	0.189448	0.086	0.233566	0.062	0.309	0.0510053	0.001	0.001	0.0278917	0.063	0.036	0.102
OL29	LG	0.011	0.253	0.198	0.0512245	0.0563243	0.001	0.16	0.226	0.32	0.001	0.001	0.46	0.459	0.0964081	0.221	0.324	0.001	0.001	0.197	0.097	0.323	0.0740297	0.206	0.144	0.328	0.293	0.332	0.001	0.18	0.23	0.144	0.625	0.371	0.684	0.000501132	0.001	0.001	0.079	0.001	0.205	0.705	0.0417622	0.003	0.001	0.0203089	0.088	0.094	0.232
OL30	LG	0.001	0.419	0.456	0.0495323	0.00520207	0.001	0.054	0.141	0.261	0.053	0.001	0.045	0.341	0.0504619	0.416	0.294	0.207	0.001	0.339	0.154	0.923	0.143534	0.129	0.062	0.001	0.25	0.074	0.259	0.269	0.484	0.089	0.434	0.407	0.337	0.0514857	0.001	0.0432515	0.143	0.188142	0.453	0.65	0.0549263	0.118	0.037	0.107875	0.144	0.291	0.238
OL31	LG	0.121	0.157	0.379	0.0351951	0.0821103	0.001	0.233	0.366	0.441	0.095	0.001	0.25	0.179	0.0624122	0.425	0.336	0.001	0.001	0.364	0.135	0.662	0.262217	0.199	0.41	0.096	0.487	0.001	0.293	0.348	0.233	0.538	0.419	0.956	0.969	0.000658202	0.001	0.0179327	0.091	0.001	0.132	0.564	0.119598	0.001	0.001	0.001	0.032	0.074	0.2
PA33	LG	0.083	0.286	0.319	0.001	0.001	0.585	0.19	0.292	0.467	0.001	0.001	0.209	0.633	0.0336494	0.236	0.155	0.68	0.001	0.145	0.423	0.725	0.115547	0.418	0.001	0.123	0.303	0.286	0.308	0.118	0.382	0.084	0.826	0.451	0.68	0.000658202	0.094	0.001	0.071	0.0284131	0.203	0.642	0.001	0.403	0.001	0.00761109	0.001	0.122	0.215
FA34	LG	0.041	0.212	0.619	0.00336723	0.0472219	0.001	0.08	0.141	0.215	0.059	0.001	0.054	0.337	0.0222695	0.421	0.369	0.001	0.001	0.225	0.372	0.623	0.294018	0.143	0.154	0.001	0.096	0.001	0.127	0.3	0.736	0.071	0.284	0.08	0.404	0.000658202	0.001	0.04831	0.113	0.462208	0.083	0.68	0.0806186	0.429	0.001	0.0630624	0.03	0.051	0.082
PA21	LG	0.092	0.359	0.001	0.0333177	0.0958498	0.001	0.129	0.16	0.465	0.069	0.001	0.063	0.216	0.001	0.35	0.038	0.572	0.001	0.121	0.63	0.763	0.141319	0.345	0.208	0.001	0.117	0.098	0.256	0.171	0.178	0.09	0.317	0.56	0.981	0.000658202	0.001	0.230016	0.001	0.0877024	0.04	0.365	0.001	0.203	0.001	0.001	0.001	0.001	0.273
PA22	LG	0.041	0.269	0.1	0.110824	0.0528199	0.114	0.16	0.579	1	0.058	0.001	0.159	0.918	0.0399582	0.264	0.307	0.341	0.214	0.201	0.2	0.339	0.188933	0.329	0.155	0.136	0.001	0.28	0.59	0.3	0.376	0.136	0.303	0.112	0.666	0.000658202	0.192	0.0749939	0.094	0.069131	0.174	0.33	0.001	0.285	0.001	0.0725731	0.128	0.107	0.311
PA28	LG	0.059	0.259	0.38	0.0421609	0.0456785	0.001	0.23	0.229	0.864	0.062	0.001	0.02	0.503	0.0967417	0.425	0.293	0.194	0.001	0.217	0.202	0.613	0.106788	0.381	0.353	0.268	0.264	0.339	0.634	0.114	0.374	0.107	0.333	0.167	0.462	0.0368539	0.001	0.137571	0.08	0.28088	0.089	0.754	0.0138756	0.286	0.001	0.152218	0.061	0.078	0.12
OL32	LG	0.074	0.22	0.224	0.0737778	0.0376646	0.127	0.129	0.054	1.05	0.038	0.001	0.126	0.646	0.0273692	0.365	0.411	0.334	0.001	0.248	0.237	0.946	0.102645	0.5	0.188	0.133	0.152	0.177	0.352	0.261	0.299	0.001	0.212	0.567	0.751	0.000658202	0.102	0.0613135	0.116	0.0606945	0.233	0.4	0.001	0.301	0.001	0.001	0.126	0.001	0.72
GB 28	HG	0.001	0.137	0.05	0.038	0.117	0.24	0.149	0.19	0.508	0.297	0.06	0.225	1.28	0.081	0.086	0.423	0.045	0.038	0.207	0.112	0.285	0.05	0.119	0.07	0.079	0.445	0.139	0.402	0.476	0.367	0.284	0.512	0.438	0.808	0.092	0.13	0.102	0.189	0.047	0.029	0.42	0.203	0.075	0.019	0.098	0.17	0.134	0.077
GB 29	HG	0.011	0.329	0.364	0.007	0.282	0.181	0.39	0.358	0.482	0.197	0.057	0.032	0.505	0.119	0.015	0.417	0.023	0.178	0.019	0.279	0.208	0.001	0.001	0.001	0.1	0.371	0.15	0.36	0.364	0.336	0.052	0.361	0.017	0.256	1.292	0.014	0.104	0.02	0.01	0.138	0.348	0.0672554	0.955	0.011	0.115	0.186	0.089	0.174
GB 31	HG	0.009	0.28	0.186	0.109	0.224	0.23	0.116	0.498833	0.394	0.085	0.076	0.093	0.53	0.105	0.17	0.275	0.155	0.24	0.073	0.189	0.568	0.083	0.03	0.039	0.202	0.439	0.048	0.359	0.287	0.43	0.176	0.623	0.525	0.557	0.516	0.026	0.149	0.108	0.022	0.027	0.534	0.241	0.113	0.001	0.262	0.157	0.164	0.066
GB 33	HG	0.026	0.177	0.132	0.141	0.159	0.149	0.49	0.879	0.39	0.065	0.038	0.079	0.343	0.108	0.148	0.059	0.062	0.191	0.145	0.152	0.309	0.039	0.035	0.086	0.159	0.298	0.129	0.756	0.441	0.481	0.379	0.752	0.116	0.432	1.021	0.093	0.202	0.035	0.122	0.056	1.055	0.103	0.162	0.001	0.226	0.106	0.077	0.068
GB 34	HG	0.001	0.185	0.167	0.055	0.171	0.116	0.421	0.456	0.411	0.031	0.032	0.068	1.191	0.139	0.157	0.24	0.056	0.139	0.096	0.16	0.132	0.166	0.05	0.001	0.177	0.276	0.097	0.712	0.296	0.472	0.329	0.661	0.425	0.507	0.584	0.105	0.062	0.26	0.001	0.016	0.266	0.112	0.04	0.026	0.218	0.133	0.056	0.082
GB 35	HG	0.046	0.176	0.418	0.05	0.075	0.085	0.541	0.585212	0.483	0.097	0.17	0.109	1.37	0.18	0.052	0.028	0.181	0.051	0.307	0.057	0.622	0.017	0.022	0.001	0.081	0.558	0.089	0.591	0.058	0.226	0.636	2.858	0.001	0.238	0.242	0.196	0.004	0.029	0.001	0.051	0.481	0.001	0.675	0.047	0.154	0.055	0.017	0.19
GB 46	HG	0.001	0.166	0.242	0.097	0.192	0.156	0.324	0.536	0.65	0.093	0.054	0.131	0.502	0.118	0.203	0.324	0.041	0.277	0.079	0.278	0.398	0.085	0.085	0.049	0.104	0.176	0.196	0.457	0.589	0.317	0.212	0.488	0.325	0.572	1.029	0.001	0.039	0.184	0.001	0.053	0.48	0.114	0.107	0.01	0.229	0.102	0.056	0.136
GB 13	HG	0.058	0.182	0.812	0.05	0.054	0.215	0.35975	0.498833	0.977	0.12	0.128	0.206	1.459	0.001	0.252	0.163	0.181	0.001	0.165	0.177	0.378	0.001	0.319	0.186	0.001	0.154	0.14	0.521	0.049	0.218	0.001	0.567	0.094	0.133	0.368	0.009	0.001	0.191	0.129	0.075	0.521	0.001	0.075	0.001	0.304	0.046	0.095	0.204
GB 3.1	HG	0.049	0.317	1.053	0.001	0.001	0.133	0.410863	0.585212	0.891	0.001	0.063	0.647	0.727	0.313	0.034	0.208	0.245	0.001	0.075	0.235	0.588	0.093	0.325	0.212	0.19	0.001	0.193	0.457	0.052	0.507	0.001	1.203	0.228	0.393	0.133	0.009	0.001	0.077	0.253	0.153	0.321	0.001	0.675	0.001	0.004	0.071	0.001	0.312
GB 3.2	HG	0.02	0.08	0.834	0.05	0.037	0.086	0.308637	0.412455	0.702	0.001	0.103	0.245	0.719	0.107	0.016	0.178	0.073	0.001	0.092	0.353	0.658	0.001	0.171	0.087	0.03	0.001	0.04	0.084	0.102	0.384	0.001	0.808	0.101	0.521	0.092	0.149	0.001	0.048	0.283	0.176	0.39	0.001	0.739	0.001	0.004	0.001	0.04	0.298
GB 40	HG	0.018	0.304	0.947	0.035	0.023	0.384	0.447	0.574	0.659	0.031	0.074	0.073	0.286	0.001	0.239	0.274	0.094	0.12	0.059	0.382	0.501	0.001	0.233	0.096	0.164	0.06	0.134	0.594	0.137	0.382	0.001	0.322	0.271	0.374	0.367	0.009	0.001	0.251	0.055	0.19	0.001	0.001	0.201	0.001	0.063	0.044	0.055	0.064
GB 9	HG	0.001	0.277	0.577	0.001	0.001	0.094	0.35975	0.498833	0.94	0.001	0.023	1.732	0.946	0.001	0.124	0.106	0.156	0.151	0.149	0.053	1.669	0.116	0.241	0.094	0.088	0.001	0.1	0.267	0.444	0.105	0.001	1.045	0.001	0.54	1.292	0.149	0.001	0.135	0.135	0.062	0.002	0.001	0.237	0.001	0.304	0.021	0.001	0.316
GB 47	HG	0.023	0.397	0.695	0.001	0.065	0.34	0.410863	0.585212	0.598	0.056	0.001	0.107	0.719	0.122	0.323	0.151	0.05	0.031	0.076	0.274	2.754	0.001	0.216	0.087	0.041	0.053	0.056	0.262	0.063	0.559	0.001	0.74	0.358	0.732	0.086	0.009	0.001	0.305	0.07	0.129	0.37	0.001	0.634	0.001	0.082	0.04	0.033	0.071
GB 10	HG	0.025	0.133	0.651	0.135	0.105	0.291	0.308637	0.412455	0.25	0.047	0.05	0.063	0.354	0.049	0.134	0.214	0.061	0.121	0.062	0.421	1.184	0.001	0.099	0.208	0.059	0.062	0.114	0.346	0.132	0.644	0.001	0.452	0.186	0.363	0.363	0.149	0.001	0.199	0.111	0.227	0.001	0.001	0.499	0.001	0.108	0.013	0.036	0.062
GB 15	HG	0.056	0.139	0.749	0.001	0.084	0.238	0.35975	0.498833	0.717	0.034	0.047	0.11	0.294	0.284	0.252	0.142	0.105	0.171	0.075	0.201	0.416	0.001	0.368	0.075	0.089	0.076	0.073	0.197	0.097	0.376	0.001	0.458	0.279	0.966	0.101	0.009	0.001	0.53	0.123	0.16	0.446	0.001	0.342	0.001	0.103	0.029	0.066	0.148
GB 12	HG	0.068	0.076	0.1	0.001	0.001	0.125	0.410863	0.585212	0.35	0.368	0.099	0.063	1.39	0.187	0.001	0.129	0.071	0.12	0.131	0.131	0.132	0.038	0.262	0.001	0.102	0.001	0.08	0.717	0.191	0.629	0.15	0.452	0.001	0.049	3.894	0.149	0.001	0.079	0.186	0.065	0.28	0.05125	0.275	0.001	0.004	0.121	0.04	0.358
GB 39	HG	0.022	0.135	0.396	0.08	0.05	0.16	0.308637	0.412455	0.75	0.067	0.073	0.047	1.183	0.157	0.132	0.235	0.064	0.164	0.071	0.341	0.503	0.03	0.062	0.125	0.102	0.031	0.101	0.688	0.075	0.629	0.001	0.383	0.21	0.256	0.292	0.149	0.001	0.156	0.194	0.164	0.001	0.001	0.416	0.001	0.174	0.024	0.089	0.357
GB 26	HG	0.049	0.183	0.227	0.09	0.079	0.132	0.35975	0.498833	0.56	0.183	0.025	0.389	0.244	0.042	0.187	0.321	0.136	0.094	0.1	0.253	0.281	0.001	0.276	0.1	0.054	0.006	0.097	0.657	0.387	0.442	0.126	0.397	0.001	0.892	0.092	0.001	0.104	0.367	0.029	0.161	0.148	0.07	0.286	0.00735294	0.023	0.067	0.121	0.159
GB 1	HG	0.027	0.175	0.184	0.01	0.089	0.094	0.410863	0.585212	0.384	0.003	0.018	0.043	0.135	0.042	0.085	0.343	0.091	0.001	0.029	0.236	0.115	0.099	0.083	0.001	0.154	0.346	0.08	0.257	0.38	0.445	0.223	0.247	0.001	0.382	1.292	0.054	0.004	0.045	0.15	0.142	0.548	0.095	0.073	0.0103291	0.039	0.054	0.077	0.048
GB 19	HG	0.062	0.108	0.26	0.09	0.084	0.189	0.308637	0.412455	0.628	0.183	0.013	0.035	0.464	0.202	0.245	0.262	0.139	0.123	0.095	0.335	0.303	0.191	0.228	0.001	0.054	0.006	0.001	0.757	0.501	0.289	0.277	0.525	0.143	0.522	0.092	0.105	0.104	0.106	0.001	0.111	0.048	0.075	0.173	0.00437675	0.024	0.045	0.089	0.148
GB 6	HG	0.127	0.351	0.712	0.01	0.128	0.239	0.35975	0.498833	0.423	0.003	0.113	0.102	0.145	0.042	0.128	0.126	0.041	0.122	0.358	0.229	0.236	0.001	0.229	0.001	0.154	0.346	0.001	0.157	0.23	0.326	0.178	1.009	0.048	0.39	1.292	0.001	0.004	0.028	0.001	0.103	0.648	0.001	0.375	0.00735294	0.06	0.001	0.054	0.22
GB 18	HG	0.059	0.19	0.467	0.09	0.036	0.016	0.410863	0.585212	0.385	0.183	0.033	0.32	0.523	0.202	0.132	0.258	0.318	0.011	0.019	0.254	0.058	0.001	0.145	0.001	0.034	0.006	0.032	0.657	0.343	0.198	0.123	0.57	0.288	0.403	0.092	0.001	0.066	0.086	0.046	0.103	0.048	0.001	0.257	0.0103291	0.639	0.021	0.079	0.161
GB 20	HG	0.075	0.123	0.464682	0.01	0.046	0.02	0.308637	0.412455	0.388	0.003	0.093	0.059	0.52	0.042	0.097	0.264	0.141	0.001	0.077	0.746	0.135	0.001	0.084	0.001	0.174	0.346	0.033	0.257	0.309	0.359	0.146	0.284	0.001	0.15	1.292	0.172	0.181	0.077	0.001	0.222	0.648	0.05125	0.356	0.00437675	0.004	0.121	0.077	0.097
GB 36	HG	0.067	0.077	0.665	0.09	0.146	0.033	0.35975	0.498833	0.425	0.183	0.113	0.063	0.92	0.202	0.044	0.268	0.112	0.001	0.146	0.195	0.152	0.001	0.254	0.131	0.044	0.006	0.061	0.557	0.185	0.219	0.34	0.366	0.148	0.058	0.092	0.29	0.103	0.171	0.001	0.243	0.048	0.0672554	0.957	0.00735294	0.304	0.021	0.093	0.132
GB 45	HG	0.068	0.078	0.265	0.01	0.156	0.047	0.410863	0.585212	0.415	0.003	0.013	0.087	0.465	0.202	0.054	0.178	0.13	0.191	0.092	0.241	0.001	0.001	0.104	0.101	0.164	0.346	0.065	0.357	0.308	0.199	0.129	0.445	0.001	0.382	1.292	0.001	0.117	0.069	0.026	0.166	0.648	0.0352446	0.669	0.0103291	0.304	0.121	0.081	0.409
2D-gels (5 Control samples, 10 Low-Grade and 25 High-Grade tumors) were processed and quantified as described. Density values from differentially-expressed protein spots were determined. Density normalization on local landmarking was performed as described in the main text.

## Sheet: Table S2B
Table S2B: Protein level distributions in normal brain cortex and tumor samples.
	Box plots:
	Box and scatter plots of protein markers defined by proteomics analysis. The graphs show normalized density values. The boxes encompass values from the first quartile (bottom) to the third quartile (top) for the three category (CTR=control; LG=Low-Grade; HG=Hi-Grade). Red horizontal line, median value. Red cross, average value. Each black dot represents an individual sample.
