# Supplementary material for: A Unique Four-Hub Protein Cluster Associates to Glioblastoma Progression
Source: PLoS One. 2014 Jul 22;9(7):e103030. doi: 10.1371/journal.pone.0103030 (PMC4106866; doi:10.1371/journal.pone.0103030)
Supplement: Table S3 — Spearman correlation matrix. Spearman's correlation matrix of all marker proteins identified by MS analysis. Numeric values of Spearman's correlation coefficients (ρ) between variables are reported. Each column and row show individual variables. Global correlation analyses are presented in Figure 3. (XLSX) [file pone.0103030.s008.xlsx]

## Sheet: Table S3
Table S3: Spearman correlation matrix.
	ACTB	TPIS	ZN555	NFM	DEST	ATP5H	HBD	HBA	APOA1	ESTD	HCD2	CRYAB_a	TTHY	ACTY	UCHL1	SODC	PHP14	SH3L1	IDH3A	CLIC1	IMPA1	IPYR	GFAP	PSD13	ACTZ	MDHC	6PGL	ALDOC	LDHB	PEBP1	TBA1B	PRDX2	PEA15	CRYAB_b	NSF	DDAH1	QCR1	STMN1	KCRB	NDKA	CAZA1	CN37	UBE2N	NDUS1	PRDX5	RAN	PRDX3_b	PRDX3_a
ACTB	1	-0.11336	0.010332	-0.11998	0.052783	-0.094219	-0.042777	-0.049949	-0.028459	0.036371	-0.082553	-0.1192	-0.19602	-0.12787	0.12747	-0.18538	0.24664	-0.28148	0.32926	0.13628	-0.18312	0.029623	0.35373	-0.0041761	0.01203	0.094801	-0.18021	0.00061056	-0.057343	-0.2957	0.23654	-0.14052	-0.1198	-0.035693	-0.064568	-0.021273	0.21539	-0.29598	-0.078962	0.19696	0.21658	-0.062171	0.22803	-0.097253	-0.23171	-0.16197	0.026045	0.18724
TPIS	-0.11336	1	0.092223	-0.1196	-0.12179	0.13221	-0.25655	-0.2713	-0.051128	-0.22258	-0.42525	0.10437	-0.26849	-0.30842	0.31421	0.1504	0.053128	-0.13436	0.10124	-0.015104	0.29104	0.24596	0.11164	0.13424	0.15968	0.10179	0.28671	-0.1853	-0.074491	0.1063	-0.26474	0.073838	0.16679	0.26616	-0.22414	-0.29471	0.097127	-0.059858	0.15944	-0.095149	0.079842	-0.16297	-0.16532	-0.046895	-0.071855	0.067884	-0.060575	-0.051224
ZN555	0.010332	0.092223	1	-0.23523	-0.32383	0.10225	0.17695	0.091198	0.13632	-0.26278	0.30373	0.18482	-0.02233	0.089914	-0.06099	-0.20845	-0.017367	-0.23862	-0.18177	0.21856	0.30654	-0.35442	0.16795	0.19351	-0.24555	-0.25397	-0.20821	-0.2251	-0.44938	0.10171	-0.48492	0.18044	-0.1354	-0.20754	-0.03284	-0.045835	-0.45471	0.20469	0.21833	0.31184	-0.19155	-0.46125	0.39636	-0.16049	0.033676	-0.49974	-0.30004	-0.0025333
NFM	-0.11998	-0.1196	-0.23523	1	0.3149	0.074277	-0.38503	-0.27504	-0.34772	0.43438	-0.12366	-0.053994	-0.28975	0.22282	0.41015	0.28198	-0.1201	0.22503	-0.044285	-0.34019	-0.24964	0.0047373	-0.3019	0.025961	-0.017421	0.24814	-0.071264	0.60115	0.26398	0.19434	0.30052	0.081785	0.063344	0.075852	0.036304	0.40329	0.41152	0.42652	-0.031324	-0.18369	-0.27956	0.2923	-0.33671	0.41201	0.34932	0.20188	0.34969	-0.43262
DEST	0.052783	-0.12179	-0.32383	0.3149	1	0.14822	0.040916	0.023547	-0.19764	0.23239	0.12229	-0.31353	-0.21099	0.080232	-0.033648	0.15481	-0.30655	0.44923	0.069183	-0.08463	-0.37323	0.015834	-0.53365	-0.27086	0.12644	0.47576	-0.0063074	0.06927	0.43341	-0.16331	0.60087	-0.017388	-0.00056609	-0.0043233	0.33823	0.0033408	0.49146	-0.010574	-0.35488	-0.26311	0.19526	0.6356	-0.048266	0.32671	0.43411	0.3983	0.36687	-0.34511
ATP5H	-0.094219	0.13221	0.10225	0.074277	0.14822	1	0.057569	0.02033	0.088052	0.10653	0.17108	0.023786	-0.015599	0.021691	0.050938	-0.11457	-0.17418	0.41081	-0.22031	0.0077057	-0.027348	-0.35899	0.0076591	-0.22359	0.073675	0.097298	0.093237	0.23415	-0.12419	0.25948	-0.23161	0.28744	0.062642	0.043652	0.27658	0.24634	-0.23118	0.34073	-0.04914	-0.095451	-0.2723	-0.10144	0.024812	0.001576	0.14104	0.0076652	0.081938	-0.36251
HBD	-0.042777	-0.25655	0.17695	-0.38503	0.040916	0.057569	1	0.84523	0.35728	-0.14741	0.56334	0.068436	0.39445	0.17196	-0.64476	-0.48907	0.12633	0.25895	-0.27616	0.18071	-0.16071	-0.37979	-0.058561	-0.24251	0.12101	-0.30961	0.08145	0.02808	-0.1379	-0.21819	0.042787	0.16514	-0.23189	-0.37115	0.35784	-0.13694	-0.3141	-0.27892	-0.27876	0.037179	-0.099906	-0.226	0.30781	-0.12901	0.1208	-0.10571	-0.3181	0.1835
HBA	-0.049949	-0.2713	0.091198	-0.27504	0.023547	0.02033	0.84523	1	0.37148	-0.12845	0.54751	0.11466	0.40801	0.16941	-0.54155	-0.49654	0.29031	0.37021	-0.28119	0.12641	-0.086104	-0.28824	-0.010574	-0.20701	0.12942	-0.37263	0.0083689	0.030118	-0.094927	-0.17051	0.092534	0.20351	-0.16983	-0.35044	0.33923	-0.11419	-0.29054	-0.2586	-0.23345	0.045608	0.00047262	-0.18113	0.29269	-0.19826	0.17051	-0.076815	-0.15924	0.21341
APOA1	-0.028459	-0.051128	0.13632	-0.34772	-0.19764	0.088052	0.35728	0.37148	1	-0.20332	0.27442	0.22621	0.58842	-0.19358	-0.19976	-0.25118	0.49071	0.11162	0.076382	0.27498	0.42025	-0.031999	0.48876	0.23332	-0.0088246	-0.4957	0.38436	-0.13408	-0.27978	-0.43132	-0.3336	-0.026694	0.21832	0.037153	-0.19457	-0.14664	-0.34638	-0.11409	-0.10755	0.20551	-0.033911	-0.42398	0.33901	-0.47993	-0.087263	-0.12418	-0.16624	0.55242
ESTD	0.036371	-0.22258	-0.26278	0.43438	0.23239	0.10653	-0.14741	-0.12845	-0.20332	1	0.08035	-0.19866	-0.02491	0.34763	0.1866	0.2269	-0.15307	0.18088	-0.082593	-0.32829	-0.33203	-0.12593	-0.13348	-0.1364	-0.37883	0.17883	-0.22659	0.64799	0.24413	0.048085	0.29594	-0.090012	-0.056809	-0.05142	0.087295	0.25834	0.34095	0.31483	-0.098309	-0.38953	-0.32696	0.34192	-0.15155	0.42711	0.24676	0.2042	0.28517	-0.2743
HCD2	-0.082553	-0.42525	0.30373	-0.12366	0.12229	0.17108	0.56334	0.54751	0.27442	0.08035	1	-0.014031	0.47674	0.14932	-0.66823	-0.36628	0.11862	0.24941	-0.22241	0.1148	-0.14122	-0.49869	-0.19606	-0.31325	-0.00043403	-0.14127	-0.05851	0.033932	-0.19086	-0.15211	0.076013	0.21227	-0.2169	-0.58901	0.49952	0.18566	-0.25305	-0.15125	-0.22847	-0.011135	-0.11929	-0.081498	0.35765	-0.010325	0.18191	-0.066034	-0.050369	0.13085
CRYAB_a	-0.1192	0.10437	0.18482	-0.053994	-0.31353	0.023786	0.068436	0.11466	0.22621	-0.19866	-0.014031	1	0.14661	-0.016966	-0.08514	-0.063365	0.043201	-0.12927	0.071207	-0.19002	0.19272	-0.048311	0.30023	0.26235	-0.058561	-0.17782	0.15842	-0.18075	-0.061107	-0.16723	-0.16559	0.38008	0.12071	0.51819	-0.30447	-0.148	-0.32408	0.11682	-0.086839	-0.065718	-0.11503	-0.27821	-0.15367	-0.20712	-0.17931	-0.1838	-0.18764	0.26911
TTHY	-0.19602	-0.26849	-0.02233	-0.28975	-0.21099	-0.015599	0.39445	0.40801	0.58842	-0.02491	0.47674	0.14661	1	0.028185	-0.51914	-0.32461	0.38205	0.068532	0.083466	0.067642	0.18643	-0.091468	0.11634	-0.042473	-0.05276	-0.4237	0.3026	-0.015481	-0.32172	-0.27454	-0.12134	0.15144	0.12197	-0.35136	-0.023577	0.15817	-0.34201	-0.15472	-0.14916	0.039413	-0.054577	-0.25293	0.34136	-0.29143	0.14611	0.083709	-0.076403	0.4996
ACTY	-0.12787	-0.30842	0.089914	0.22282	0.080232	0.021691	0.17196	0.16941	-0.19358	0.34763	0.14932	-0.016966	0.028185	1	-0.11303	-0.088466	-0.17734	0.23899	-0.43465	-0.29801	-0.31763	-0.2425	-0.21572	-0.17312	0.057159	0.055814	-0.29513	0.46284	-0.091605	0.24067	0.12223	0.35197	-0.015327	-0.055527	0.17966	0.25821	0.037107	0.17946	-0.034579	-0.1831	-0.28098	0.063421	0.091943	0.37962	0.19786	0.037518	-0.031413	-0.11326
UCHL1	0.12747	0.31421	-0.06099	0.41015	-0.033648	0.050938	-0.64476	-0.54155	-0.19976	0.1866	-0.66823	-0.08514	-0.51914	-0.11303	1	0.24938	-0.062805	-0.12185	0.18881	-0.25418	0.21188	0.31964	0.22182	0.25524	-0.11459	0.29107	-0.13369	0.26175	0.031621	0.20372	-0.046269	-0.044572	0.33881	0.44921	-0.31868	-0.0010006	0.18634	0.53209	0.17427	-0.12759	0.052515	0.092422	-0.40909	0.11842	0.0041804	-0.0027233	0.1903	-0.35764
SODC	-0.18538	0.1504	-0.20845	0.28198	0.15481	-0.11457	-0.48907	-0.49654	-0.25118	0.2269	-0.36628	-0.063365	-0.32461	-0.088466	0.24938	1	-0.37023	-0.16798	0.0122	-0.064884	-0.18838	0.31522	-0.24519	0.14844	0.19257	0.28356	0.17275	0.0078356	0.48588	0.18092	0.13406	-0.50791	0.052421	0.18866	-0.19436	-0.053939	0.3372	0.21841	0.035479	0.10896	0.0295	0.52203	-0.41155	0.26863	-0.089577	0.4448	0.34661	-0.28704
PHP14	0.24664	0.053128	-0.017367	-0.1201	-0.30655	-0.17418	0.12633	0.29031	0.49071	-0.15307	0.11862	0.043201	0.38205	-0.17734	-0.062805	-0.37023	1	-0.10912	9.3888e-05	0.22632	0.26141	0.10791	0.44027	-0.016126	-0.059976	-0.3267	0.21095	0.039007	-0.21422	-0.33374	-0.13963	-0.0019245	0.15281	-0.10941	-0.16017	0.016065	0.011898	-0.20297	-0.0033984	0.21971	0.0054514	-0.37109	0.30437	-0.18201	-0.019596	-0.067879	0.059813	0.44013
SH3L1	-0.28148	-0.13436	-0.23862	0.22503	0.44923	0.41081	0.25895	0.37021	0.11162	0.18088	0.24941	-0.12927	0.068532	0.23899	-0.12185	-0.16798	-0.10912	1	-0.24641	-0.11027	-0.22436	-0.13834	-0.31954	-0.32484	0.22594	0.015112	0.01511	0.35773	0.30123	0.027184	0.14289	0.18089	-0.13238	-0.076295	0.52947	0.15404	0.083569	0.15033	-0.25677	-0.26069	-0.22468	0.15314	0.043092	0.12739	0.46144	0.26886	0.14247	-0.059956
IDH3A	0.32926	0.10124	-0.18177	-0.044285	0.069183	-0.22031	-0.27616	-0.28119	0.076382	-0.082593	-0.22241	0.071207	0.083466	-0.43465	0.18881	0.0122	9.3888e-05	-0.24641	1	-0.32373	0.13908	0.38652	0.19195	0.12749	-0.07169	0.15873	0.11477	-0.19388	0.050673	-0.31156	0.36691	0.011167	0.043239	0.08164	-0.29749	-0.11279	0.093915	-0.15602	-0.015476	-0.024778	0.49899	0.17467	-0.067571	-0.072389	-0.017381	0.19459	0.14372	0.24835
CLIC1	0.13628	-0.015104	0.21856	-0.34019	-0.08463	0.0077057	0.18071	0.12641	0.27498	-0.32829	0.1148	-0.19002	0.067642	-0.29801	-0.25418	-0.064884	0.22632	-0.11027	-0.32373	1	0.25319	-0.066505	0.11568	0.069018	-0.10294	-0.40688	0.093365	-0.4195	-0.12328	-0.032745	-0.36303	-0.42175	0.097576	-0.064174	-0.22056	-0.35618	-0.050231	-0.29499	-0.051324	0.40435	-0.025926	-0.27503	0.43659	-0.42867	-0.3274	-0.34272	-0.19056	0.18079
IMPA1	-0.18312	0.29104	0.30654	-0.24964	-0.37323	-0.027348	-0.16071	-0.086104	0.42025	-0.33203	-0.14122	0.19272	0.18643	-0.31763	0.21188	-0.18838	0.26141	-0.22436	0.13908	0.25319	1	0.25207	0.31269	0.46554	-0.24941	-0.28134	0.19253	-0.39514	-0.39409	0.049123	-0.48033	0.087736	0.45783	0.25128	-0.49153	-0.18387	-0.40022	0.025382	0.19239	0.15551	0.049227	-0.41501	0.17698	-0.53277	-0.27464	-0.38816	-0.38539	0.267
IPYR	0.029623	0.24596	-0.35442	0.0047373	0.015834	-0.35899	-0.37979	-0.28824	-0.031999	-0.12593	-0.49869	-0.048311	-0.091468	-0.2425	0.31964	0.31522	0.10791	-0.13834	0.38652	-0.066505	0.25207	1	0.0053013	0.11532	0.12249	0.058033	0.19753	-0.058221	0.37302	0.063185	0.31542	-0.14324	0.25114	0.3149	-0.34057	-0.11414	0.21903	-0.088296	0.15566	-0.20347	0.19764	0.38603	-0.37373	-0.10209	-0.19923	0.20764	0.075019	0.10545
GFAP	0.35373	0.11164	0.16795	-0.3019	-0.53365	0.0076591	-0.058561	-0.010574	0.48876	-0.13348	-0.19606	0.30023	0.11634	-0.21572	0.22182	-0.24519	0.44027	-0.31954	0.19195	0.11568	0.31269	0.0053013	1	0.41441	-0.16509	-0.52035	0.13021	-0.10837	-0.38783	-0.21553	-0.42434	-0.08121	0.23109	0.31324	-0.46746	-0.18682	-0.31006	0.081257	0.1018	0.27229	-0.091029	-0.53679	0.15075	-0.47914	-0.40515	-0.40377	-0.2055	0.40205
PSD13	-0.0041761	0.13424	0.19351	0.025961	-0.27086	-0.22359	-0.24251	-0.20701	0.23332	-0.1364	-0.31325	0.26235	-0.042473	-0.17312	0.25524	0.14844	-0.016126	-0.32484	0.12749	0.069018	0.46554	0.11532	0.41441	1	-0.0416	-0.28693	0.26552	-0.18091	-0.32624	0.037072	-0.43566	-0.30848	0.23394	0.30586	-0.53476	-0.24019	-0.06494	0.12847	0.29946	0.17221	-0.067302	-0.30801	-0.067037	-0.50776	-0.23873	-0.24395	-0.31339	0.1754
ACTZ	0.01203	0.15968	-0.24555	-0.017421	0.12644	0.073675	0.12101	0.12942	-0.0088246	-0.37883	-0.00043403	-0.058561	-0.05276	0.057159	-0.11459	0.19257	-0.059976	0.22594	-0.07169	-0.10294	-0.24941	0.12249	-0.16509	-0.0416	1	0.26405	0.39599	0.051638	0.093649	0.049901	0.18984	0.0065722	-0.017907	-0.070553	0.29805	0.0049581	0.14708	-0.23965	-0.17834	0.056106	0.26028	0.1751	-0.21224	-0.070747	-0.050569	0.39171	0.072929	-0.046566
MDHC	0.094801	0.10179	-0.25397	0.24814	0.47576	0.097298	-0.30961	-0.37263	-0.4957	0.17883	-0.14127	-0.17782	-0.4237	0.055814	0.29107	0.28356	-0.3267	0.015112	0.15873	-0.40688	-0.28134	0.058033	-0.52035	-0.28693	0.26405	1	-0.1223	0.12812	0.25322	0.015228	0.49922	0.12497	-0.02576	0.070965	0.26357	0.12701	0.39829	-0.0062979	-0.21966	-0.33327	0.4058	0.48761	-0.31796	0.56324	0.1851	0.37971	0.33666	-0.46156
6PGL	-0.18021	0.28671	-0.20821	-0.071264	-0.0063074	0.093237	0.08145	0.0083689	0.38436	-0.22659	-0.05851	0.15842	0.3026	-0.29513	-0.13369	0.17275	0.21095	0.01511	0.11477	0.093365	0.19253	0.19753	0.13021	0.26552	0.39599	-0.1223	1	-0.064004	-0.056153	-0.1133	-0.13289	-0.12528	0.15005	0.030497	-0.14104	-0.12294	-0.060941	-0.1492	0.078345	0.13371	0.10586	-0.087	-0.063161	-0.29426	0.016654	0.29106	0.078461	0.2349
ALDOC	0.00061056	-0.1853	-0.2251	0.60115	0.06927	0.23415	0.02808	0.030118	-0.13408	0.64799	0.033932	-0.18075	-0.015481	0.46284	0.26175	0.0078356	0.039007	0.35773	-0.19388	-0.4195	-0.39514	-0.058221	-0.10837	-0.18091	0.051638	0.12812	-0.064004	1	0.15623	0.24613	0.24923	0.20273	-0.10441	-0.15637	0.30564	0.48796	0.25398	0.41583	0.026514	-0.35001	-0.46428	0.19282	-0.16572	0.44231	0.3559	0.24096	0.23106	-0.31546
LDHB	-0.057343	-0.074491	-0.44938	0.26398	0.43341	-0.12419	-0.1379	-0.094927	-0.27978	0.24413	-0.19086	-0.061107	-0.32172	-0.091605	0.031621	0.48588	-0.21422	0.30123	0.050673	-0.12328	-0.39409	0.37302	-0.38783	-0.32624	0.093649	0.25322	-0.056153	0.15623	1	-0.095567	0.5398	-0.15674	-0.19427	0.15786	0.263	-0.014198	0.56246	0.018438	-0.18106	-0.23344	0.034758	0.70834	-0.38749	0.37519	0.15824	0.41241	0.33033	-0.22457
PEBP1	-0.2957	0.1063	0.10171	0.19434	-0.16331	0.25948	-0.21819	-0.17051	-0.43132	0.048085	-0.15211	-0.16723	-0.27454	0.24067	0.20372	0.18092	-0.33374	0.027184	-0.31156	-0.032745	0.049123	0.063185	-0.21553	0.037072	0.049901	0.015228	-0.1133	0.24613	-0.095567	1	-0.19083	0.028667	-0.080583	0.033544	0.054625	0.22909	-0.07502	0.39247	0.54537	-0.076392	-0.22894	0.11206	-0.079857	0.057967	-0.15876	0.048221	-0.05105	-0.43298
TBA1B	0.23654	-0.26474	-0.48492	0.30052	0.60087	-0.23161	0.042787	0.092534	-0.3336	0.29594	0.076013	-0.16559	-0.12134	0.12223	-0.046269	0.13406	-0.13963	0.14289	0.36691	-0.36303	-0.48033	0.31542	-0.42434	-0.43566	0.18984	0.49922	-0.13289	0.24923	0.5398	-0.19083	1	0.087355	-0.08072	-0.049976	0.19967	0.13696	0.48568	-0.17305	-0.40893	-0.32507	0.30403	0.72515	-0.2471	0.43411	0.18924	0.40769	0.40241	-0.23134
PRDX2	-0.14052	0.073838	0.18044	0.081785	-0.017388	0.28744	0.16514	0.20351	-0.026694	-0.090012	0.21227	0.38008	0.15144	0.35197	-0.044572	-0.50791	-0.0019245	0.18089	0.011167	-0.42175	0.087736	-0.14324	-0.08121	-0.30848	0.0065722	0.12497	-0.12528	0.20273	-0.15674	0.028667	0.087355	1	0.045025	0.0043162	0.24581	0.21884	-0.28571	0.03744	-0.074163	-0.32349	-0.012401	-0.11924	0.044386	0.18512	0.2295	-0.16128	-0.050768	-0.019282
PEA15	-0.1198	0.16679	-0.1354	0.063344	-0.00056609	0.062642	-0.23189	-0.16983	0.21832	-0.056809	-0.2169	0.12071	0.12197	-0.015327	0.33881	0.052421	0.15281	-0.13238	0.043239	0.097576	0.45783	0.25114	0.23109	0.23394	-0.017907	-0.02576	0.15005	-0.10441	-0.19427	-0.080583	-0.08072	0.045025	1	0.40304	-0.5157	-0.24446	-0.12158	0.16639	-0.19682	0.051249	0.06441	-0.016895	-0.18383	-0.25125	-0.11698	-0.062309	0.076844	0.055007
CRYAB_b	-0.035693	0.26616	-0.20754	0.075852	-0.0043233	0.043652	-0.37115	-0.35044	0.037153	-0.05142	-0.58901	0.51819	-0.35136	-0.055527	0.44921	0.18866	-0.10941	-0.076295	0.08164	-0.064174	0.25128	0.3149	0.31324	0.30586	-0.070553	0.070965	0.030497	-0.15637	0.15786	0.033544	-0.049976	0.0043162	0.40304	1	-0.5544	-0.24066	0.12887	0.24884	-0.022927	-0.23517	-0.031564	0.024704	-0.3546	-0.16283	-0.364	-0.10498	-0.10144	-0.078908
NSF	-0.064568	-0.22414	-0.03284	0.036304	0.33823	0.27658	0.35784	0.33923	-0.19457	0.087295	0.49952	-0.30447	-0.023577	0.17966	-0.31868	-0.19436	-0.16017	0.52947	-0.29749	-0.22056	-0.49153	-0.34057	-0.46746	-0.53476	0.29805	0.26357	-0.14104	0.30564	0.263	0.054625	0.19967	0.24581	-0.5157	-0.5544	1	0.3077	0.052512	-0.018996	-0.058063	-0.23101	-0.070207	0.24356	0.016256	0.38071	0.41673	0.27168	0.047679	-0.20583
DDAH1	-0.021273	-0.29471	-0.045835	0.40329	0.0033408	0.24634	-0.13694	-0.11419	-0.14664	0.25834	0.18566	-0.148	0.15817	0.25821	-0.0010006	-0.053939	0.016065	0.15404	-0.11279	-0.35618	-0.18387	-0.11414	-0.18682	-0.24019	0.0049581	0.12701	-0.12294	0.48796	-0.014198	0.22909	0.13696	0.21884	-0.24446	-0.24066	0.3077	1	0.026233	0.27088	0.052415	-0.048655	-0.42523	0.017443	0.10378	0.32486	0.15078	0.084209	0.05337	-0.26543
QCR1	0.21539	0.097127	-0.45471	0.41152	0.49146	-0.23118	-0.3141	-0.29054	-0.34638	0.34095	-0.25305	-0.32408	-0.34201	0.037107	0.18634	0.3372	0.011898	0.083569	0.093915	-0.050231	-0.40022	0.21903	-0.31006	-0.06494	0.14708	0.39829	-0.060941	0.25398	0.56246	-0.07502	0.48568	-0.28571	-0.12158	0.12887	0.052512	0.026233	1	-0.1107	-0.084572	-0.31701	0.16117	0.54919	-0.20485	0.35224	0.17969	0.4258	0.3199	-0.31163
STMN1	-0.29598	-0.059858	0.20469	0.42652	-0.010574	0.34073	-0.27892	-0.2586	-0.11409	0.31483	-0.15125	0.11682	-0.15472	0.17946	0.53209	0.21841	-0.20297	0.15033	-0.15602	-0.29499	0.025382	-0.088296	0.081257	0.12847	-0.23965	-0.0062979	-0.1492	0.41583	0.018438	0.39247	-0.17305	0.03744	0.16639	0.24884	-0.018996	0.27088	-0.1107	1	0.13719	-0.10427	-0.49509	0.10325	-0.26406	0.22973	0.26919	0.039628	0.15526	-0.45039
KCRB	-0.078962	0.15944	0.21833	-0.031324	-0.35488	-0.04914	-0.27876	-0.23345	-0.10755	-0.098309	-0.22847	-0.086839	-0.14916	-0.034579	0.17427	0.035479	-0.0033984	-0.25677	-0.015476	-0.051324	0.19239	0.15566	0.1018	0.29946	-0.17834	-0.21966	0.078345	0.026514	-0.18106	0.54537	-0.40893	-0.074163	-0.19682	-0.022927	-0.058063	0.052415	-0.084572	0.13719	1	-0.053695	-0.07236	-0.12144	0.03161	-0.18854	-0.0070846	-0.076957	-0.13109	-0.062365
NDKA	0.19696	-0.095149	0.31184	-0.18369	-0.26311	-0.095451	0.037179	0.045608	0.20551	-0.38953	-0.011135	-0.065718	0.039413	-0.1831	-0.12759	0.10896	0.21971	-0.26069	-0.024778	0.40435	0.15551	-0.20347	0.27229	0.17221	0.056106	-0.33327	0.13371	-0.35001	-0.23344	-0.076392	-0.32507	-0.32349	0.051249	-0.23517	-0.23101	-0.048655	-0.31701	-0.10427	-0.053695	1	0.066335	-0.2997	0.40812	-0.25703	-0.26838	-0.12327	0.13279	0.33727
CAZA1	0.21658	0.079842	-0.19155	-0.27956	0.19526	-0.2723	-0.099906	0.00047262	-0.033911	-0.32696	-0.11929	-0.11503	-0.054577	-0.28098	0.052515	0.0295	0.0054514	-0.22468	0.49899	-0.025926	0.049227	0.19764	-0.091029	-0.067302	0.26028	0.4058	0.10586	-0.46428	0.034758	-0.22894	0.30403	-0.012401	0.06441	-0.031564	-0.070207	-0.42523	0.16117	-0.49509	-0.07236	0.066335	1	0.27483	-0.028937	-0.11048	-0.042981	0.25995	0.25005	0.10343
CN37	-0.062171	-0.16297	-0.46125	0.2923	0.6356	-0.10144	-0.226	-0.18113	-0.42398	0.34192	-0.081498	-0.27821	-0.25293	0.063421	0.092422	0.52203	-0.37109	0.15314	0.17467	-0.27503	-0.41501	0.38603	-0.53679	-0.30801	0.1751	0.48761	-0.087	0.19282	0.70834	0.11206	0.72515	-0.11924	-0.016895	0.024704	0.24356	0.017443	0.54919	0.10325	-0.12144	-0.2997	0.27483	1	-0.38836	0.38106	0.21452	0.6172	0.53808	-0.42553
UBE2N	0.22803	-0.16532	0.39636	-0.33671	-0.048266	0.024812	0.30781	0.29269	0.33901	-0.15155	0.35765	-0.15367	0.34136	0.091943	-0.40909	-0.41155	0.30437	0.043092	-0.067571	0.43659	0.17698	-0.37373	0.15075	-0.067037	-0.21224	-0.31796	-0.063161	-0.16572	-0.38749	-0.079857	-0.2471	0.044386	-0.18383	-0.3546	0.016256	0.10378	-0.20485	-0.26406	0.03161	0.40812	-0.028937	-0.38836	1	-0.17787	0.022735	-0.22693	-0.17974	0.32758
NDUS1	-0.097253	-0.046895	-0.16049	0.41201	0.32671	0.001576	-0.12901	-0.19826	-0.47993	0.42711	-0.010325	-0.20712	-0.29143	0.37962	0.11842	0.26863	-0.18201	0.12739	-0.072389	-0.42867	-0.53277	-0.10209	-0.47914	-0.50776	-0.070747	0.56324	-0.29426	0.44231	0.37519	0.057967	0.43411	0.18512	-0.25125	-0.16283	0.38071	0.32486	0.35224	0.22973	-0.18854	-0.25703	-0.11048	0.38106	-0.17787	1	0.36135	0.32124	0.30673	-0.37372
PRDX5	-0.23171	-0.071855	0.033676	0.34932	0.43411	0.14104	0.1208	0.17051	-0.087263	0.24676	0.18191	-0.17931	0.14611	0.19786	0.0041804	-0.089577	-0.019596	0.46144	-0.017381	-0.3274	-0.27464	-0.19923	-0.40515	-0.23873	-0.050569	0.1851	0.016654	0.3559	0.15824	-0.15876	0.18924	0.2295	-0.11698	-0.364	0.41673	0.15078	0.17969	0.26919	-0.0070846	-0.26838	-0.042981	0.21452	0.022735	0.36135	1	0.22069	0.37472	-0.26974
RAN	-0.16197	0.067884	-0.49974	0.20188	0.3983	0.0076652	-0.10571	-0.076815	-0.12418	0.2042	-0.066034	-0.1838	0.083709	0.037518	-0.0027233	0.4448	-0.067879	0.26886	0.19459	-0.34272	-0.38816	0.20764	-0.40377	-0.24395	0.39171	0.37971	0.29106	0.24096	0.41241	0.048221	0.40769	-0.16128	-0.062309	-0.10498	0.27168	0.084209	0.4258	0.039628	-0.076957	-0.12327	0.25995	0.6172	-0.22693	0.32124	0.22069	1	0.45025	-0.11184
PRDX3_b	0.026045	-0.060575	-0.30004	0.34969	0.36687	0.081938	-0.3181	-0.15924	-0.16624	0.28517	-0.050369	-0.18764	-0.076403	-0.031413	0.1903	0.34661	0.059813	0.14247	0.14372	-0.19056	-0.38539	0.075019	-0.2055	-0.31339	0.072929	0.33666	0.078461	0.23106	0.33033	-0.05105	0.40241	-0.050768	0.076844	-0.10144	0.047679	0.05337	0.3199	0.15526	-0.13109	0.13279	0.25005	0.53808	-0.17974	0.30673	0.37472	0.45025	1	-0.16657
PRDX3_a	0.18724	-0.051224	-0.0025333	-0.43262	-0.34511	-0.36251	0.1835	0.21341	0.55242	-0.2743	0.13085	0.26911	0.4996	-0.11326	-0.35764	-0.28704	0.44013	-0.059956	0.24835	0.18079	0.267	0.10545	0.40205	0.1754	-0.046566	-0.46156	0.2349	-0.31546	-0.22457	-0.43298	-0.23134	-0.019282	0.055007	-0.078908	-0.20583	-0.26543	-0.31163	-0.45039	-0.062365	0.33727	0.10343	-0.42553	0.32758	-0.37372	-0.26974	-0.11184	-0.16657	1
Spearman's correlation matrix of all marker proteins identified by MS analysis. Numeric values of Spearman’s correlation coefficients (ρ) between variables are reported. Each column and row show individual variables. Global correlation analyses are presented in Figure 3.
