# Supplementary material for: A Unique Four-Hub Protein Cluster Associates to Glioblastoma Progression
Source: PLoS One. 2014 Jul 22;9(7):e103030. doi: 10.1371/journal.pone.0103030 (PMC4106866; doi:10.1371/journal.pone.0103030)
Supplement: Table S4 — Validation of proteomic target proteins by immunoblotting analysis. Immunoblot analysis (second column) versus silver normalized density values (first column). Five proteins (∼10%) were randomly selected among the 48 differentially expressed proteins and analyzed in tumor samples. Density values from blots were quantified as described in Materials and Methods, as normalized on red Ponceau signal. Silver staining density and Western blot signals were subjected to Spearman's correlation analysis; correlation coefficients (rho) and p-values are reported. Scatter plots for the two variables with confidence ellipses were generated. Representative blots from APOA1, SOD1, LDHB, PRDXII (upper and lower bands) ALDOC are shown. (XLSX) [file pone.0103030.s009.xlsx]

## Sheet: Table S4
Table S4 : Validation of proteomic target proteins by immunoblotting analysis.
	APOA1
	silver density values	wb density values
PA22	1	7.584
PA33	0.467	5.776
GB31	0.394	1.4
GB33	0.39	2.6
GB10	0.25	0.628571
GB15	0.717	1.49412
GB20	0.388	0.001
GB1	0.384	0.001
OL29	0.32	2.02
FA34	0.215	4.57778
GB28	0.508	33.3333
GB18	0.385	10.6875
GB19	0.628	21.0083
GB26	0.56	42.8571
GB29	0.482	25.8583
GB46	0.65	45.43
	ρ	0.550405
	p-value	0.015
	SOD1
	silver density values	wb density values
PA22	0.307	15
PA33	0.155	8
GB31	0.275	15.05
GB33	0.059	2.30667
GB10	0.214	13.2154
GB15	0.142	11.5
GB1	0.343	17.3913
GB20	0.264	7.835
OL29	0.324	15.5556
FA34	0.369	75
GB28	0.423	25
GB18	0.258	6.66667
GB26	0.321	16.755
GB29	0.417	6
GB46	0.324	4.70588
	ρ	0.516533
	p-value	0.025
	LDHB
	silver density values	wb density values
GB31	0.287	21.26
GB33	0.441	11.7
GB10	0.132	9.25385
GB15	0.097	12
GB1	0.38	8.35333
GB20	0.309	9.88571
GB28	0.476	21.49
GB18	0.343	4.3375
GB19	0.501	15.1273
GB26	0.387	14.7333
GB29	0.364	12.1625
GB46	0.589	45.9
	ρ	0.517483
	p-value	0.044
	PRDXII
	upper band
	silver density values	wb density values
PA33	0.826	1.27222
GB31	0.623	1.33333
GB33	0.752	6.61667
GB10	0.452	1.4
GB15	0.458	21.2
GB1	0.247	2.43333
OL29	0.625	1.2
FA34	0.284	0.761111
GB28	0.512	25.8467
GB18	0.57	15.1562
GB19	0.525	32.625
GB26	0.397	26.4786
GB29	0.361	3.29167
GB46	0.488	15.89
	ρ	-0.0857143
	p-value	0.386604
	lower band
	silver density values	wb density values
PA33	0.826	21.9611
GB31	0.623	29.7
GB33	0.752	15.25
GB10	0.452	44.89
GB15	0.458	24.875
GB1	0.247	32.0933
GB20	0.284	11.34
OL29	0.625	11.205
FA34	0.284	3.74444
GB28	0.512	11.0867
GB18	0.57	1.99375
GB19	0.525	6.25
GB26	0.397	8.52143
GB29	0.361	10.7667
GB46	0.488	8.61
	ρ	0.0303843
	p-value	0.457921
	ALDOC
	silver density values	wb density values
PA22	0.59	0.641
PA33	0.308	0.437
GB31	0.359	0.744
GB33	0.756	0.999
GB10	0.346	0.7
GB15	0.197	0.484
	ρ	0.771
	p-value	0.0514
Immunoblot analysis (second column) versus silver normalized density values (first column). Five proteins (~10%) were randomly selected among the 48 differentially expressed proteins and analyzed in tumor samples. Density values from blots were quantified as described in Materials and Methods, as normalized on red Ponceau signal. Silver staining density and Western blot signals were subjected to …

## Sheet: Test di correlazione_HID
1	7.584	1	7.584	0.215	0.156766	0.001	-13.4872
0.467	5.776	0.467	5.776	0.25	0.243592	0.001	-6.4968
0.394	1.4	0.394	1.4	0.32	0.29806	0.628571	-2.11151
0.39	2.6	0.39	2.6	0.384	0.340379	1.4	1.29563
0.25	0.628571	0.25	0.628571	0.385	0.376527	1.49412	4.20596
0.717	1.49412	0.717	1.49412	0.388	0.409133	2.02	6.83113
0.388	0.001	0.388	0.001	0.39	0.439662	2.6	9.28909
0.384	0.001	0.384	0.001	0.394	0.469087	4.57778	11.6581
0.32	2.02	0.32	2.02	0.467	0.498163	5.776	13.9991
0.215	4.57778	0.215	4.57778	0.482	0.527588	7.584	16.368
0.508	33.3333	0.508	33.3333	0.508	0.558117	10.6875	18.826
0.385	10.6875	0.385	10.6875	0.56	0.590723	21.0083	21.4512
0.628	21.0083	0.628	21.0083	0.628	0.626871	25.8583	24.3615
0.56	42.8571	0.56	42.8571	0.65	0.66919	33.3333	27.7687
0.482	25.8583	0.482	25.8583	0.717	0.723658	42.8571	32.1539
0.65	45.43	0.65	45.43	1	0.810484	45.43	39.1443

## Sheet: Test di correlazione1_HID
0.307	15	0.307	15	0.059	0.112556	2.30667	-12.4352
0.155	8	0.155	8	0.142	0.158391	4.70588	-4.63647
0.275	15.05	0.275	15.05	0.155	0.187297	6	0.282026
0.059	2.30667	0.059	2.30667	0.214	0.209875	6.66667	4.12357
0.214	13.2154	0.214	13.2154	0.258	0.229271	7.835	7.42382
0.142	11.5	0.142	11.5	0.264	0.246881	8	10.4203
0.343	17.3913	0.343	17.3913	0.275	0.263499	11.5	13.2478
0.264	7.835	0.264	7.835	0.307	0.279667	13.2154	15.9988
0.324	15.5556	0.324	15.5556	0.321	0.295835	15	18.7498
0.369	75	0.369	75	0.324	0.321257	15.05	21.5772
0.423	25	0.423	25	0.324	0.321257	15.5556	24.5737
0.258	6.66667	0.258	6.66667	0.343	0.349459	16.755	27.874
0.321	16.755	0.321	16.755	0.369	0.372036	17.3913	31.7155
0.417	6	0.417	6	0.417	0.400943	25	36.634
0.324	4.70588	0.324	4.70588	0.423	0.446777	75	44.4327

## Sheet: Test di correlazione2_HID
0.287	21.26	0.287	21.26	0.097	0.142413	4.3375	-0.872489
0.441	11.7	0.441	11.7	0.132	0.209187	8.35333	4.18427
0.132	9.25385	0.132	9.25385	0.287	0.252193	9.25385	7.4411
0.097	12	0.097	12	0.309	0.286515	9.88571	10.0403
0.38	8.35333	0.38	8.35333	0.343	0.316736	11.7	12.3289
0.309	9.88571	0.309	9.88571	0.364	0.344997	12	14.4691
0.476	21.49	0.476	21.49	0.38	0.37267	12.1625	16.5648
0.343	4.3375	0.343	4.3375	0.387	0.400931	14.7333	18.705
0.501	15.1273	0.501	15.1273	0.441	0.431152	15.1273	20.9936
0.387	14.7333	0.387	14.7333	0.476	0.465474	21.26	23.5928
0.364	12.1625	0.364	12.1625	0.501	0.50848	21.49	26.8497
0.589	45.9	0.589	45.9	0.589	0.575254	45.9	31.9064

## Sheet: Test di correlazione3_HID
	silver density values	wb density values
silver density values	1	0.0857143
wb density values	0.0857143	1

## Sheet: Test di correlazione3_HID1
0.826	1.27222	0.826	1.27222	0.247	0.24587	0.761111	-7.23298
0.623	1.33333	0.623	1.33333	0.284	0.320503	1.2	-2.02248
0.752	6.61667	0.752	6.61667	0.361	0.367857	1.27222	1.28356
0.452	1.4	0.452	1.4	0.397	0.405068	1.33333	3.8814
0.458	21.2	0.458	21.2	0.452	0.437251	1.4	6.12829
0.247	2.43333	0.247	2.43333	0.458	0.466703	2.43333	8.18446
0.625	1.2	0.625	1.2	0.488	0.494759	3.29167	10.1432
0.284	0.761111	0.284	0.761111	0.512	0.522384	6.61667	12.0718
0.512	25.8467	0.512	25.8467	0.525	0.55044	15.1562	14.0305
0.57	15.1562	0.57	15.1562	0.57	0.579892	15.89	16.0867
0.525	32.625	0.525	32.625	0.623	0.612075	21.2	18.3336
0.397	26.4786	0.397	26.4786	0.625	0.649286	25.8467	20.9314
0.361	3.29167	0.361	3.29167	0.752	0.69664	26.4786	24.2375
0.488	15.89	0.488	15.89	0.826	0.771273	32.625	29.448

## Sheet: Test di correlazione4_HID
0.826	21.9611	0.826	21.9611	0.247	0.218036	1.99375	-3.61919
0.623	29.7	0.623	29.7	0.284	0.31745	3.74444	1.80371
0.752	15.25	0.752	15.25	0.284	0.31745	6.25	5.2238
0.452	44.89	0.452	44.89	0.361	0.378513	8.52143	7.89503
0.458	24.875	0.458	24.875	0.397	0.410497	8.61	10.1899
0.247	32.0933	0.247	32.0933	0.452	0.439537	10.7667	12.2735
0.284	11.34	0.284	11.34	0.458	0.466939	11.0867	14.2396
0.625	11.205	0.625	11.205	0.488	0.4936	11.205	16.1525
0.284	3.74444	0.284	3.74444	0.512	0.520261	11.34	18.0654
0.512	11.0867	0.512	11.0867	0.525	0.547663	15.25	20.0315
0.57	1.99375	0.57	1.99375	0.57	0.576703	21.9611	22.1151
0.525	6.25	0.525	6.25	0.623	0.608687	24.875	24.41
0.397	8.52143	0.397	8.52143	0.625	0.645916	29.7	27.0812
0.361	10.7667	0.361	10.7667	0.752	0.693583	32.0933	30.5013
0.488	8.61	0.488	8.61	0.826	0.769164	44.89	35.9242

## Sheet: Test di correlazione5_HID
0.59	0.0137914	0.59	0.0137914	0.197	0.193974	0.00581191	0.00578117
0.308	0.0078597	0.308	0.0078597	0.308	0.307279	0.00699504	0.00746552
0.359	0.008932	0.359	0.008932	0.346	0.388652	0.0078597	0.00867519
0.756	0.0119923	0.756	0.0119923	0.359	0.463348	0.008932	0.00978558
0.346	0.00699504	0.346	0.00699504	0.59	0.544721	0.0119923	0.0109953
0.197	0.00581191	0.197	0.00581191	0.756	0.658026	0.0137914	0.0126796

## Sheet: Correlation tests2_HID9
26217.4	1	26217.4	1	0	-6542.03	0.25	0.185162
18667.6	0.467	18667.6	0.467	0	-1370.64	0.384	0.309136
918.163	0.394	918.163	0.394	441.092	2140.16	0.388	0.393301
3336.54	0.39	3336.54	0.39	918.163	5118.58	0.39	0.464703
441.092	0.25	441.092	0.25	2729.52	7959	0.394	0.532797
2729.52	0.717	2729.52	0.717	3336.54	10937.4	0.467	0.604199
0	0.384	0	0.384	18667.6	14448.2	0.717	0.688364
0	0.388	0	0.388	26217.4	19619.6	1	0.812338

## Sheet: Correlation tests2_HID10
26217.4	1	26217.4	1	441.092	-3588.57	0.25	0.228054
18667.6	0.467	18667.6	0.467	918.163	2421.25	0.39	0.378595
918.163	0.394	918.163	0.394	2729.52	6737.42	0.394	0.486712
3336.54	0.39	3336.54	0.39	3336.54	10699.3	0.467	0.585955
441.092	0.25	441.092	0.25	18667.6	15015.5	0.717	0.694071
2729.52	0.717	2729.52	0.717	26217.4	21025.3	1	0.844612

[truncated: 341 more sheets: Correlation tests_HID19, Correlation tests_HID20, Correlation tests1_HID11, Correlation tests_HID21, Correlation tests_HID22, Correlation tests1_HID12, Correlation tests2_HID11, Correlation tests2_HID12, Correlation tests3_HID3, Correlation tests4_HID1, Correlation tests5_HID1, Correlation tests6_HID, Correlation tests1_HID15, Correlation tests1_HID16, Correlation tests2_HID16, Correlation tests3_HID5, Correlation tests_HID23, Correlation tests_HID24, Correlation tests_HID25, Correlation tests_HID26 …]
