# Supplementary material for: A Unique Four-Hub Protein Cluster Associates to Glioblastoma Progression
Source: PLoS One. 2014 Jul 22;9(7):e103030. doi: 10.1371/journal.pone.0103030 (PMC4106866; doi:10.1371/journal.pone.0103030)
Supplement: Table S5 — A: Ingenuity Pathway Analysis. The significance values for canonical pathways and other biological functions were calculated using the right-tailed Fisher's exact test by comparing the number of user-specified proteins that participate in a given function or pathway, relative to the total number of occurrences of these proteins in all pathway or functional annotations stored in the Ingenuity pathway knowledge base (IPKB). a: The degree of interaction between differentially expressed markers was compared with that expected by chance. A p-value = 1×10−104 was computed by a hypergeometric test. Table S5B: Supervised pathway analysis. Interaction of EGFR (A) and p53 (B) with network proteins, as determined by IPA analysis. (C) Pathway analysis, as performed by STRING 9.1, of the four major hubs (HTT, HNF4A, Myc, YWHAZ) cross-interacting with p53 and EGFR. Table S5C: Transcription factor pathway analysis. Transcription Factor Analysis, as performed by IPA Upstream Regulator Analysis Tool. Using stringent cut-offs for interaction significance (p value <0.005); a threshold value for interaction with ≥5 target proteins was applied. Nine transcription factors (HTT, MYC, HNF4A, TP53, ESRRA, NFE2L2, PPARGC1A, MYCN, ESR1) were shown to modulate 33 out of 48 differentially expressed proteins. Color codes correspond to those of discriminating proteins by PCA and PLS-DA analysis (Figure 4). Proteins that positively correlate with controls are in red; with low-grade tumors are in blue, with both high-grade and low-grade are in magenta. Correlation of UCHL1 with low-grade/control group is in yellow. (XLSX) [file pone.0103030.s010.xlsx]

## Sheet: Table S5A
Table S5A: Ingenuity Pathway Analysis.
Top Networks	Score
Small Molecule Biochemistry, Neurological Disease, Cancer	104a
Cell Death, Inflammatory Response, Nervous System Development and Function	2
Diseases and Disorders	p-value	Molecules
Neurological Disease	1,05E-07 - 4,29E-02	28
Genetic Disorder	2,43E-07 - 4,71E-02	34
Skeletal and Muscular Disorders	2,43E-07 - 4,58E-02	22
Cancer	1,49E-05 - 4,81E-02	25
Top Canonical Pathways	p-value	Ratio
Mitochondrial Dysfunction	3,1E-05	5/175 (0,029)
Pentose Phosphate Pathway	8,93E-05	3/82 (0,037)
Glycolysis/Gluconeogenesis	1,04E-04	4/134 (0,03)
Inositol Metabolism	1,09E-04	2/18 (0,111)
Oxidative Phosphorylation	6,14E-04	4/159 (0,025)
Molecular and Cellular Functions
Small Molecule Biochemistry	4,76E-08 - 4,81E-02	26
Cellular Assembly and Organization	2,33E-07 - 4,29E-02	17
Cellular Function and Maintenance	2,33E-07 - 4,02E-02	14
Cell Death	3,58E-06 - 4,81E-02	23
Cell Morphology	1,04E-05 - 4,61E-02	13
Physiological System Development and Function
Nervous System Development and Function	7,26E-05 - 4,55E-02	12
Tissue Morphology	2,59E-04 - 4,81E-02	7
Organismal Development	6,50E-04 - 4,29E-02	5
Behavior	8,54E-04 - 4,38E-02	5
Reproductive System Development and Function	8,54E-04 - 3,51E-02	5
The significance values for canonical pathways and other biological functions were calculated using the right‐tailed Fisher’s exact test by comparing the number of user‐specified proteins that participate in a given function or pathway, relative to the total number of occurrences of these proteins in all pathway or functional annotations stored in the Ingenuity pathway knowledge base (IPKB). a: T…

## Sheet: Table S5B
Table S5B: Supervised pathway analysis.
(A)
(B)
(C)
Interaction of EGFR (A) and p53 (B) with network proteins, as determined by IPA analysis. (C) Pathway analysis, as performed by STRING 9.1, of the four major hubs (HTT, HNF4A, Myc, YWHAZ) cross-interacting with p53 and EGFR.

## Sheet: Table S5C
Table S5C: Transcription factor pathway analysis.
Transcription Factor Analysis, as performed by IPA Upstream Regulator Analysis Tool. Using stringent cut-offs for interaction significance (p value <0.005); a threshold value for interaction with ³5 target proteins was applied. Nine transcription factors (HTT, MYC, HNF4A, TP53, ESRRA, NFE2L2, PPARGC1A, MYCN, ESR1) were shown to modulate 33 out of 48 differentially expressed proteins. Color codes …
