# Supplementary material for: A Unique Four-Hub Protein Cluster Associates to Glioblastoma Progression
Source: PLoS One. 2014 Jul 22;9(7):e103030. doi: 10.1371/journal.pone.0103030 (PMC4106866; doi:10.1371/journal.pone.0103030)
Supplement: Table S6 — A: Discriminator proteins from PCA/PLS-DA clusters mapping on network hubs - HTT. Table S6B: Discriminator proteins from PCA/PLS-DA clusters mapping on network hubs - HNF4A. Table S6C: Discriminator proteins from PCA/PLS-DA clusters mapping on network hubs - Myc. Table S6D: Discriminator proteins from PCA/PLS-DA clusters mapping on network hubs - YWHAZ (14-3-3 zeta protein). Protein members from the four discriminator clusters, as defined by PCA and PLS-DA analysis, were mapped on the IPA network (highlighted in blue). (XLSX) [file pone.0103030.s011.xlsx]

## Sheet: A.Cluster proteins on HTT
Table S6A: Discriminator proteins from PCA/PLS-DA clusters mapping on network hubs - HTT.
Protein members from the four discriminator clusters, as defined by PCA and PLS-DA analysis, were mapped on the IPA network (highlighted in blue).

## Sheet: B.Cluster proteins on HNF4A
Table S6B: Discriminator proteins from PCA/PLS-DA clusters mapping on network hubs - HNF4A.
Protein members from the four discriminator clusters, as defined by PCA and PLS-DA analysis, were mapped on the IPA network (highlighted in blue).

## Sheet: C.Cluster proteins on Myc
Table S6C: Discriminator proteins from PCA/PLS-DA clusters mapping on network hubs - Myc.
Protein members from the four discriminator clusters, as defined by PCA and PLS-DA analysis, were mapped on the IPA network (highlighted in blue).

## Sheet: D.Cluster proteins on YWHAZ
Table S6D: Discriminator proteins from PCA/PLS-DA clusters mapping on network hubs - YWHAZ (14-3-3 zeta protein).
Protein members from the four discriminator clusters, as defined by PCA and PLS-DA analysis, were mapped on the IPA network (highlighted in blue).
