# Supplementary material for: A Unique Four-Hub Protein Cluster Associates to Glioblastoma Progression
Source: PLoS One. 2014 Jul 22;9(7):e103030. doi: 10.1371/journal.pone.0103030 (PMC4106866; doi:10.1371/journal.pone.0103030)
Supplement: Table S7 — A: Immunohistochemistry proteome profiling meta-analysis - Huntingtin. Representative examples of IHC-stained sections of glioma samples. Specific staining for the huntingtin protein is identifiable as brown spots. Nuclei are counterstained with hematoxylin (in blue). Table S7B: Immunohistochemistry proteome profiling meta-analysi - HNF4A. Representative examples of IHC-stained sections of glioma samples. Specific staining for the HNF4α protein is identifiable as brown spots. Nuclei are counterstained with hematoxylin (in blue). Table S7C: Immunohistochemistry proteome profiling meta-analysis - c-Myc. Representative examples of IHC-stained sections of glioma samples. Specific staining for the c-Myc protein is identifiable as brown spots. Nuclei are counterstained with hematoxylin (in blue). Table S7D: Immunohistochemistry proteome profiling meta-analysis - YWHAZ (14-3-3ζ protein). Representative examples of IHC-stained sections of glioma samples. Specific staining for YWHAZ (14-3-3ζ protein) is identifiable as brown spots. Nuclei are counterstained with hematoxylin (in blue). Table S7E: Immunohistochemistry proteome profiling meta-analysis - EGFR. Representative examples of IHC-stained sections of glioma samples. Specific staining for the EGFR protein is identifiable as brown spots. Nuclei are counterstained with hematoxylin (in blue). Table S7F: Immunohistochemistry proteome profiling meta-analysis - p53. Representative examples of IHC-stained sections of glioma samples. Specific staining for the p53 protein is identifiable as brown spots. Nuclei are counterstained with hematoxylin (in blue). (XLSX) [file pone.0103030.s012.xlsx]

## Sheet: A.HTT
Table S7A. Immunohistochemistry proteome profiling meta-analysis - Huntingtin.
Representative examples of IHC-stained sections of glioma samples. Specific staining for the huntingtin protein is identifiable as brown spots. Nuclei are counterstained with hematoxylin (in blue).

## Sheet: B.HNF4A
Table S7B. Immunohistochemistry proteome profiling meta-analysi - HNF4A.
Representative examples of IHC-stained sections of glioma samples. Specific staining for the HNF4a protein is identifiable as brown spots. Nuclei are counterstained with hematoxylin (in blue).

## Sheet: C.Myc
Table S7C. Immunohistochemistry proteome profiling meta-analysis - c-Myc.
Representative examples of IHC-stained sections of glioma samples. Specific staining for the c-Myc protein is identifiable as brown spots. Nuclei are counterstained with hematoxylin (in blue).

## Sheet: D.YWHAZ
Table S7D. Immunohistochemistry proteome profiling meta-analysis - YWHAZ (14-3-3z protein).
Representative examples of IHC-stained sections of glioma samples. Specific staining for YWHAZ (14-3-3z protein) is identifiable as brown spots. Nuclei are counterstained with hematoxylin (in blue).

## Sheet: E.EGFR
Table S7E. Immunohistochemistry proteome profiling meta-analysis - EGFR.
Representative examples of IHC-stained sections of glioma samples. Specific staining for the EGFR protein is identifiable as brown spots. Nuclei are counterstained with hematoxylin (in blue).

## Sheet: F.P53
Table S7F. Immunohistochemistry proteome profiling meta-analysis - p53.
Representative examples of IHC-stained sections of glioma samples. Specific staining for the p53 protein is identifiable as brown spots. Nuclei are counterstained with hematoxylin (in blue).
